# Supplementary material for: Lateral Intercostal Artery Perforator (LICAP) Flap for Level II Oncoplastic Breast Reconstruction: Our Initial Experience
Source: J Pers Med. 2025 Oct 14;15(10):491. doi: 10.3390/jpm15100491 (PMC12565612; doi:10.3390/jpm15100491)
Supplement: Supplementary file 1 [file jpm-15-00491-s001.zip]

Archive with 1 entries (1 files):
- jpm-3867276-supplementary.mp4
